# Supplementary material for: Temporal Variation in the Microbiome of Acropora Coral Species Does Not Reflect Seasonality
Source: Front Microbiol. 2019 Aug 16;10:1775. doi: 10.3389/fmicb.2019.01775 (PMC6706759; doi:10.3389/fmicb.2019.01775)
Supplement: Supplementary file 4 [file Table_1.XLSX]

## Sheet: Sheet1
Table S1: Exact sampling dates for each time point.
Time Point	Date
February_2014	20-24 February 2014
October_2014	1-4 October 2015
February_2015	2-8 February 2015
April_2015	9-15 April 2014
November_2015	24-25 November 2014
Table S2: Sample sizes after lab processing. Those with less than 12 per time point are due to no amplification in the initial PCR reaction.
Time Point	A. hyacinthus				A. spathulata
	Rib		Davies		Rib		Davies
	ITS2 sample size	16S sample size	ITS2 sample size	16S sample size	ITS2 sample size	16S sample size	ITS2 sample size	16S sample size
February_2014	11	11	11	11	12	12	12	12
October_2014	12	12	12	12	12	12	12	12
February_2015	12	12	12	12	11	11	11	11
April_2015	11	10	10	10	11	11	6	6
November_2015	11	11	8	8	9	9	11	11
Table S3:PERMANOVA results for bacterial communities among reef, species and time point (MonthYear), blocked by colony for repeated measures. "*" is statistically significant when α= 0.05
Formula: adonis(physeq.bc ~ Reef * Species * MonthYear, data = type.data, strata = type.data$Colony)
	df	SS	MSS	F	R2	p value
Reef	1	0.271	0.27088	1.1358	0.00429	0.001*
Species	1	0.319	0.31859	1.3358	0.00505	0.001*
MonthYear	4	9.534	2.38351	9.9937	0.1511	0.001*
Reef:Species	1	0.766	0.76559	3.21	0.01213	0.001*
Reef:MonthYear	4	2.13	0.53243	2.2324	0.03375	0.001*
Species:MonthYear	4	1.464	0.36611	1.535	0.02321	0.033*
Reef:Species:MonthYear	4	1.869	0.46732	1.9594	0.02962	0.005*
Residuals	209	52.975	0.25347		0.74084
Total	215	63.098			1
Table S4: Pairwise PERMANOVA results by time point for A. hyacinthus at Rib reef.
pairs	total df	f model	r2	p value	adjusted p value
Apr_15 vs Feb_14	20	2.24222	0.105555	0.06	0.6
Apr_15 vs Feb_15	21	0.449356	0.0219741	0.889	1
Apr_15 vs Nov_15	20	3.92732	0.171294	0.002	0.02*
Apr_15 vs Oct_2014	21	1.45497	0.0678149	0.17	1
Feb_14 vs Feb_15	22	2.18856	0.0943809	0.078	0.78
Feb_14 vs Nov_15	21	14.8239	0.425682	0.001	0.01*
Feb_14 vs Oct_14	22	6.62404	0.239792	0.001	0.01*
Feb_15 vs Nov_15	22	6.70992	0.242149	0.002	0.02*
Feb_15 vs Oct_14	23	3.47751	0.136421	0.007	0.07
Nov_15 vs Oct_14	22	2.97833	0.124209	0.003	0.03*
Table S4: Pairwise PERMANOVA restuls by time point for A. hyacinthus at Davies reef.
pairs	total df	f model	r2	p value	adjusted p value
Feb_15 vs Nov_15	19	2.52466	0.123006	0.007	0.07
Feb_15 vs Oct_14	23	6.30092	0.226401	0.001	0.01*
Feb_15 vs Apr_15	21	2.02394	0.0918971	0.04	0.4
Feb_15 vs Feb_14	22	2.64082	0.111706	0.005	0.05*
Nov_15 vs Oct_14	19	4.96005	0.21603	0.001	0.01*
Nov_15 vs Apr_15	17	1.65938	0.0939658	0.078	0.78
Nov_15 vs Feb_14	18	3.29758	0.162462	0.002	0.02*
Oct_14 vs Apr_15	21	2.72792	0.120025	0.014	0.14
Oct_14 vs Feb_14	22	3.23027	0.133316	0.001	0.01*
Apr_15 vs Feb_14	20	2.52752	0.117409	0.009	0.09*
Table S5: Pariwise PERMANOVA results for A. spathulata at Rib reef.
pairs	total df	f model	r2	p value	adjusted p value
Apr_15 vs Feb_14	22	0.914223	0.0417182	0.518	1
Apr_15 vs Feb_15	21	0.89496	0.0428314	0.51	1
Apr_15 vs Oct_14	22	1.32693	0.059432	0.195	1
Apr_15 vs Nov_15	19	0.679371	0.0363701	0.755	1
Feb_14 vs Feb_15	22	1.21698	0.0547772	0.276	1
Feb_14 vs Oct_14	23	2.01173	0.0837811	0.03	0.3
Feb_14 vs Nov_15	20	1.4349	0.0702181	0.114	1
Feb_15 vs Oct_14	22	3.15667	0.130675	0.006	0.06
Feb_15 vs Nov_15	19	1.02555	0.0539036	0.41	1
Oct_14 vs Nov_15	20	1.63947	0.0794338	0.087	0.87
Table S6: Pairwise PERMANOVA results by time point for A. spathulata at Davies reef.
pairs	total df	f model	r2	p value	adjusted p value
Apr_15 vs Feb_14	17	4.14619	0.205805	0.001	0.01*
Apr_15 vs Feb_15	16	3.61602	0.194242	0.008	0.08
Apr_15 vs Nov_15	16	4.37406	0.225769	0.003	0.03*
Apr_15 vs Oct_14	17	2.08262	0.115173	0.016	0.16
Feb_14 vs Feb_15	22	2.79349	0.117406	0.002	0.02*
Feb_14 vs Nov_15	22	3.15004	0.130436	0.002	0.02*
Feb_14 vs Oct_14	23	3.81333	0.147727	0.001	0.01*
Feb_15 vs Nov_15	21	0.707619	0.0341719	0.684	1
Feb_15 vs Oct_14	22	2.20564	0.0950477	0.033	0.33
Nov_15 vs Oct_14	22	3.23562	0.133507	0.009	0.09
Table S7: Significant indicators for February time points (2014 and 2015) from each species at each reef.
host species and reef	feature ID	stat	p. value	taxonomic ID
A. hyacinthus Davies Reef	f23d9e4ed4f1179dbb909da2c2daf752	0.831	0.001	(k)Bacteria; (p)Proteobacteria; (c)Gammaproteobacteria; (o)Oceanospirillales; (f)Hahellaceae; (g)Endozoicomonas (uncultured sp.)
	11f1af144b3c549c0ce437caf27f7bd6	0.552	0.026	(k)Bacteria; (p)Proteobacteria; (c)Gammaproteobacteria; (o)Alteromonadales; (f)Pseudoalteromonadaceae; (g)Pseudoalteromonas
A. spathulata Davies Reef	6607e859ea98b45c1b1d71512f541cac	0.755	0.005	(k)Bacteria; (p)Proteobacteria; (c)Gammaproteobacteria; (o)Oceanospirillales; (f)Hahellaceae; (g)Endozoicomonas (uncultured sp.)
	f23d9e4ed4f1179dbb909da2c2daf752	0.641	0.017	(k)Bacteria; (p)Proteobacteria; (c)Gammaproteobacteria; (o)Oceanospirillales; (f)Hahellaceae; (g)Endozoicomonas (uncultured sp.)
	60837f219b54cf6296b9f2b6c3e1eab4	0.59	0.028	(k)Bacteria; (p)Proteobacteria; (c)Gammaproteobacteria; (o)Vibrionales; (f)Vibrionaceae; (g)Vibrio
A. spathulata Rib Reef	91c0003ddf9895c45d4fee51f70db3e7	0.614	0.018	(k)Bacteria; (p)Proteobacteria; (c)Gammaproteobacteria; (o)Oceanospirillales; (f)Hahellaceae; (g)Endozoicomonas (uncultured sp.)
Table S8: PERMANOVA results for Symbiodiniaceae communities among reef, species and time point (MonthYear), blocked by colony for repeated measures.
Formula: adonis(its2.bc ~ Reef * Species * MonthYear, data = data.its2, strata = data.its2$Colony)
	df	SS	MSS	F	R2	p value
Reef	1	0.6148	0.6148	11.7589	0.04944	0.006*
Species	1	0.3894	0.38935	7.4469	0.03131	0.006*
MonthYear	4	0.1759	0.04397	0.8409	0.1414	0.184
Reef:Species	1	0.2437	0.24375	4.6619	0.0196	0.005*
Reef:MonthYear	4	0.1043	0.02607	0.4987	0.00839	0.578
Species:MonthYear	4	0.4142	0.10355	1.9804	0.0333	0.005*
Reef:Species:MonthYear	4	0.2986	0.07465	1.4277	0.02401	0.018*
Residuals	195	10.1954	0.05228		0.81981
Total	214	12.4362			1

## Sheet: Sheet2
pairs	total df	f model	r2	p value	adjusted p value
Apr_15 vs Feb_14	22	0.914223	0.0417182	0.518	1
Apr_15 vs Feb_15	21	0.89496	0.0428314	0.51	1
Apr_15 vs Oct_14	22	1.32693	0.059432	0.195	1
Apr_15 vs Nov_15	19	0.679371	0.0363701	0.755	1
Feb_14 vs Feb_15	22	1.21698	0.0547772	0.276	1
Feb_14 vs Oct_14	23	2.01173	0.0837811	0.03	0.3
Feb_14 vs Nov_15	20	1.4349	0.0702181	0.114	1
Feb_15 vs Oct_14	22	3.15667	0.130675	0.006	0.06
Feb_15 vs Nov_15	19	1.02555	0.0539036	0.41	1
Oct_14 vs Nov_15	20	1.63947	0.0794338	0.087	0.87
#pairs total.DF F.Model R2 p.value p.adjusted sig
#1 April_2015 vs February_2014 22 0.9142231 0.04171825 0.518 1.00
#2 April_2015 vs February_2015 21 0.8949597 0.04283137 0.510 1.00
#3 April_2015 vs October_2014 22 1.3269345 0.05943201 0.195 1.00
#4 April_2015 vs November_2015 19 0.6793714 0.03637014 0.755 1.00
#5 February_2014 vs February_2015 22 1.2169850 0.05477724 0.276 1.00
#6 February_2014 vs October_2014 23 2.0117292 0.08378110 0.030 0.30
#7 February_2014 vs November_2015 20 1.4348986 0.07021805 0.114 1.00
#8 February_2015 vs October_2014 22 3.1566655 0.13067472 0.006 0.06
#9 February_2015 vs November_2015 19 1.0255451 0.05390359 0.410 1.00
#10 October_2014 vs November_2015 20 1.6394726 0.07943384 0.087 0.87
